# Supplementary material for: Customer pressure and environmental stewardship: The moderator role of perceived benefit by managers
Source: PLoS One. 2024 Jul 5;19(7):e0306616. doi: 10.1371/journal.pone.0306616 (PMC11226065; doi:10.1371/journal.pone.0306616)
Supplement: S1 Data — (CSV) [file pone.0306616.s001.csv]

STT	CuP1	CuP2	CuP3	CuP4	EMA1	EMA2	EMA3	EMA4	EMA5	EMA6	ATE1	ATE2	ATE3	ATE4	ATE5	ATE6	ATE7	ATE8	ATE9	ATE10	ATE11	ATE12	ATE13	ATE14	ATE15	GCA1	GCA2	GCA3	GCA4	PB_EMA1	PB_EMA2	PB_EMA3	PB_EMA4	CP1	CP2	CP3	CP4	CP5	PB_CP1	PB_CP2	PB_CP3	PB_CP4	PB_CP5	PB_CP6	PB_CP7	PB_CP8	PB_CP9
1	3	3	3	3	3	3	3	3	3	3	3	3	3	3	3	3	3	3	3	3	3	3	3	3	3	3	3	3	3	2	3	3	3	3	3	3	3	4	3	4	3	3	3	4	4	3	3
2	3	3	3	4	3	4	3	3	3	4	3	3	3	4	3	3	3	4	3	3	3	4	3	3	3	4	3	3	4	4	3	3	3	4	3	3	3	4	3	4	4	3	3	4	4	4	3
3	3	3	3	4	3	4	3	3	3	4	3	3	3	4	3	3	3	4	3	3	3	4	3	3	3	4	3	3	4	2	3	3	3	4	4	3	2	3	3	4	3	3	3	4	4	3	3
4	2	3	3	4	3	4	2	3	3	4	2	3	3	4	2	3	3	4	2	3	3	4	2	3	3	4	3	3	4	3	2	3	3	4	3	3	3	4	3	4	4	3	3	4	2	3	3
5	3	3	3	3	3	3	3	3	3	3	3	3	3	3	3	3	3	3	3	3	3	3	3	3	3	3	3	3	3	2	3	3	3	3	4	3	2	3	4	3	4	4	4	3	4	3	4
6	2	2	2	4	2	4	2	2	2	4	2	2	2	4	2	2	2	4	2	2	2	4	2	2	2	4	2	2	4	2	2	2	2	4	2	4	5	4	4	4	4	4	4	4	3	3	4
7	3	2	2	3	2	3	3	2	2	3	3	2	2	3	3	2	2	3	3	2	2	3	3	2	2	3	2	2	3	2	3	2	2	3	2	3	3	3	5	5	5	5	5	5	4	3	5
8	5	5	4	5	4	5	5	5	4	5	5	5	4	5	5	5	4	5	5	5	4	5	5	5	4	5	5	4	5	5	5	5	4	5	4	5	5	5	5	5	5	5	5	5	5	5	5
9	5	5	5	5	5	5	5	5	5	5	5	5	5	5	5	5	5	5	5	5	5	5	5	5	5	5	5	5	5	5	5	5	5	5	4	5	5	5	4	5	3	4	4	5	2	2	4
10	3	3	3	3	3	3	3	3	3	3	3	3	3	3	3	3	3	3	3	3	3	3	3	3	3	3	3	3	3	3	3	3	3	3	5	3	3	3	4	5	3	4	4	5	3	4	4
11	2	2	3	2	3	2	2	2	3	2	2	2	3	2	2	2	3	2	2	2	3	2	2	2	3	2	2	3	2	2	2	2	3	2	3	3	3	3	2	2	2	2	2	2	3	3	2
12	4	5	5	4	5	4	4	5	5	4	4	5	5	4	4	5	5	4	4	5	5	4	4	5	5	4	5	5	4	5	4	5	5	4	5	4	4	4	2	5	3	2	2	5	4	4	4
13	4	4	5	4	5	4	4	4	5	4	4	4	5	4	4	4	5	4	4	4	5	4	4	4	5	4	4	5	4	5	4	4	5	4	4	3	3	3	5	4	4	5	5	4	4	4	5
14	5	4	4	5	4	5	5	4	4	5	5	4	4	5	5	4	4	5	5	4	4	5	5	4	4	5	4	4	5	4	5	4	4	5	4	3	3	3	3	3	3	3	3	3	4	3	3
15	3	4	3	4	3	4	3	4	3	4	3	4	3	4	3	4	3	4	3	4	3	4	3	4	3	4	4	3	4	5	3	4	3	4	4	3	3	3	2	3	2	4	2	3	4	3	2
16	3	3	5	4	5	4	3	3	5	4	3	3	5	4	3	3	5	4	3	3	5	4	3	3	5	4	3	5	4	3	3	3	5	4	3	4	4	4	3	5	3	3	3	5	3	4	3
17	4	3	3	3	3	3	4	3	3	3	4	3	3	3	4	3	3	3	4	3	3	3	4	3	3	3	3	3	3	3	4	3	3	3	3	4	3	4	4	5	5	4	4	5	4	3	4
18	3	4	3	4	3	4	3	4	3	4	3	4	3	4	3	4	3	4	3	4	3	4	3	4	3	4	4	3	4	4	3	4	4	4	3	4	5	4	4	3	3	4	3	3	4	3	4
19	3	3	3	3	3	3	3	3	3	3	3	3	3	3	3	3	3	3	3	3	3	3	3	3	3	3	3	3	3	3	3	4	3	3	3	4	4	4	3	3	4	3	3	3	4	3	3
20	4	4	4	5	5	4	4	4	5	4	3	4	5	5	4	4	4	4	4	5	4	4	4	5	5	4	4	4	5	4	5	4	4	5	4	3	4	5	4	5	4	4	4	5	3	5	4
21	4	3	2	4	4	4	3	2	4	4	3	2	3	2	3	2	3	3	2	2	2	3	2	3	3	4	3	2	4	3	2	3	3	4	4	3	2	3	3	2	3	3	3	2	3	3	3
22	5	4	4	4	4	5	4	4	4	4	3	2	2	2	3	2	2	3	2	3	2	2	2	2	3	5	4	4	4	2	2	3	2	4	4	3	2	2	2	2	3	2	2	2	3	5	2
23	2	2	3	2	2	2	2	3	2	3	3	3	2	3	2	3	4	4	4	2	4	4	4	4	4	2	2	3	2	4	3	3	4	2	3	3	3	2	4	3	3	4	4	3	4	3	4
24	2	4	3	4	2	2	4	3	4	4	3	4	3	5	4	5	4	4	4	4	4	4	4	4	4	2	4	3	4	3	4	5	3	4	4	3	4	3	3	4	5	3	3	4	5	5	3
25	4	5	4	5	4	4	5	4	5	4	5	4	5	4	5	4	4	4	4	4	4	4	4	5	5	4	4	4	4	4	5	4	4	5	4	5	4	5	4	5	4	4	4	3	3	3	4
26	5	4	4	5	5	5	4	4	5	5	3	4	5	3	5	3	5	4	5	5	3	3	3	5	5	5	4	5	5	5	4	4	5	5	5	3	4	5	5	4	4	5	5	4	4	3	5
27	4	5	4	5	3	4	5	4	5	5	4	5	4	5	4	5	4	5	4	4	4	4	4	5	5	4	5	4	4	4	5	4	4	5	5	4	5	4	4	5	4	4	4	3	5	4	4
28	4	4	4	5	3	4	4	4	5	4	5	4	5	4	5	4	3	3	3	3	4	4	4	5	5	3	3	3	3	4	5	3	4	5	4	5	4	5	4	5	3	4	4	3	4	3	4
29	4	5	4	4	4	4	5	4	4	4	4	4	3	4	3	3	3	2	3	3	4	4	4	4	4	3	2	3	3	4	4	3	4	4	4	4	4	3	4	4	3	4	4	4	5	2	4
30	2	4	4	2	4	2	4	4	2	2	4	4	3	4	4	4	4	4	4	4	4	4	4	4	4	4	4	4	4	4	4	4	4	2	2	4	4	3	4	4	4	4	4	4	2	1	4
31	4	3	4	3	4	4	3	4	3	4	4	4	4	3	4	3	3	3	3	3	4	4	4	4	4	3	3	3	3	3	4	4	3	3	4	4	4	4	3	4	4	3	3	4	5	4	3
32	4	5	4	4	4	4	5	4	4	4	3	4	3	4	4	3	3	3	3	3	4	4	4	4	4	3	3	3	3	3	4	4	3	4	4	3	4	3	3	4	4	3	3	4	2	1	3
33	3	2	2	3	2	3	2	2	3	2	3	4	3	4	3	4	4	3	4	4	4	4	4	4	4	4	3	4	4	3	3	3	3	3	2	3	4	3	3	3	3	3	3	3	3	4	3
34	3	4	4	4	4	3	4	4	4	4	5	4	5	4	5	4	4	4	4	4	4	4	4	5	5	4	4	4	4	4	5	5	4	4	4	5	4	5	4	5	3	4	4	5	2	1	4
35	4	5	5	4	4	4	5	5	4	4	4	5	4	4	4	4	3	4	3	4	4	4	4	4	4	3	4	3	4	4	3	3	4	4	4	4	5	4	4	3	3	4	4	3	2	1	4
36	4	4	5	4	5	4	4	5	4	5	3	4	5	4	4	4	4	4	4	4	3	3	3	4	4	4	4	4	4	4	4	3	4	4	5	3	4	5	4	4	3	4	4	4	4	3	4
37	4	4	4	4	4	4	4	4	4	4	4	5	4	5	4	5	4	5	4	5	4	4	4	5	5	4	5	4	5	5	5	4	5	4	4	4	5	4	5	5	4	5	3	5	3	2	5
38	4	4	4	4	4	4	4	4	4	4	5	4	5	4	5	4	4	4	4	4	4	4	4	5	5	4	4	4	4	4	5	4	4	4	4	5	4	5	4	5	4	4	4	5	3	3	4
39	3	4	2	4	2	3	4	2	4	4	2	3	2	3	2	2	3	5	3	3	3	4	3	4	3	3	5	3	3	2	2	2	2	4	4	2	3	2	2	2	2	2	2	2	3	3	2
40	4	5	4	4	4	4	5	4	4	4	5	4	4	4	5	4	5	3	5	5	4	5	3	5	3	5	3	5	5	4	4	4	4	4	4	5	4	4	4	4	4	4	4	4	2	5	4
41	3	4	4	5	4	3	4	4	5	4	4	4	4	4	5	4	4	3	4	4	5	4	4	5	5	4	3	4	4	3	4	3	3	5	4	4	4	4	3	4	3	3	3	4	4	3	3
42	4	5	4	5	5	4	5	4	5	4	3	3	3	4	3	3	4	3	4	4	4	4	3	5	3	4	3	4	4	3	3	4	3	5	4	3	3	3	3	3	4	3	3	3	3	5	3
43	4	3	3	4	4	4	3	3	4	3	3	3	3	4	3	3	4	5	5	4	4	4	5	3	3	4	5	5	4	3	4	4	3	4	3	3	3	3	3	4	4	3	3	4	3	5	3
44	2	3	3	2	2	2	3	3	2	3	3	3	3	3	3	3	2	2	2	2	2	2	2	3	3	2	2	2	2	2	3	3	2	2	3	3	3	3	2	3	3	2	2	3	5	3	2
45	4	3	4	4	3	4	3	4	4	3	4	3	3	3	4	3	3	3	3	3	3	4	5	4	4	3	3	3	3	3	4	3	3	4	3	4	3	3	3	4	3	3	3	4	4	3	3
46	4	3	2	4	2	4	3	2	4	2	4	4	4	4	4	4	4	4	4	4	5	5	5	4	4	4	4	4	4	3	3	4	3	4	2	4	4	4	3	3	4	3	3	3	5	4	3
47	3	4	5	4	5	3	4	5	4	5	3	2	3	4	3	3	4	3	3	4	4	4	4	2	3	4	3	3	4	4	3	3	4	4	5	3	2	3	4	3	3	4	4	3	3	3	4
48	3	2	2	3	2	3	2	2	3	2	2	3	3	3	2	3	3	3	3	3	3	3	3	2	2	3	3	3	3	3	4	3	3	3	2	2	3	3	3	4	3	3	3	4	5	3	3
49	5	4	4	5	4	5	4	4	5	4	4	3	3	3	4	3	3	3	3	3	4	3	3	3	3	3	3	3	3	3	4	4	3	5	4	4	3	3	3	4	3	3	3	4	4	3	3
50	4	5	5	2	2	4	5	5	2	5	5	3	3	3	5	3	3	3	3	3	3	3	3	3	3	3	3	3	3	4	3	4	4	2	5	5	3	3	4	3	4	4	4	3	3	5	4
51	3	5	5	3	5	3	5	5	3	5	3	3	3	3	3	3	3	3	3	3	3	3	3	3	3	3	3	3	3	4	3	4	4	3	5	3	3	3	4	3	4	4	3	3	5	5	4
52	3	4	4	4	4	3	4	4	4	3	4	5	4	5	4	5	4	4	4	4	3	4	3	3	3	4	4	4	4	3	4	4	3	4	3	4	5	4	3	4	4	3	3	4	4	3	3
53	4	4	3	4	3	4	4	3	4	3	5	5	4	4	5	4	4	4	4	4	5	4	4	5	5	4	4	4	4	4	4	4	4	4	3	5	5	4	4	4	4	4	3	4	3	3	4
54	4	3	3	3	3	4	3	3	3	3	4	3	3	3	4	3	3	3	3	3	3	3	3	3	3	3	3	3	3	4	3	3	4	3	3	4	3	3	4	3	3	4	4	3	4	4	4
55	3	4	4	4	4	3	4	4	4	3	4	4	4	4	4	4	4	4	4	4	5	5	3	5	5	4	4	4	4	5	4	4	5	4	3	4	4	4	5	4	4	3	5	4	3	5	5
56	4	3	3	3	3	4	3	3	3	4	3	3	3	3	3	3	3	3	3	3	3	3	3	3	3	3	3	3	3	3	4	4	3	3	4	3	3	3	3	4	4	3	3	4	3	3	3
57	4	4	4	4	4	4	4	4	4	4	4	4	4	3	4	4	4	4	4	4	4	3	4	3	4	4	4	4	4	3	3	4	3	4	4	4	4	4	3	3	4	3	3	3	3	3	3
58	3	4	4	3	3	3	4	4	3	4	2	3	4	3	2	3	3	3	3	3	3	3	4	3	3	3	3	3	3	3	3	4	3	3	4	2	3	4	3	3	4	3	3	3	3	3	3
59	3	4	4	3	3	3	4	4	3	4	3	3	4	5	3	4	4	3	3	4	3	5	4	4	3	4	3	3	4	4	4	3	4	3	4	3	3	4	4	4	3	4	4	4	4	4	4
60	4	2	2	2	2	4	2	2	2	2	3	3	3	3	3	3	3	4	4	3	3	4	3	4	3	3	4	4	3	4	4	3	4	2	2	3	3	3	4	4	3	4	4	4	4	4	4
61	3	3	3	2	4	3	3	3	2	2	5	4	4	4	5	4	4	4	4	3	3	4	3	3	3	4	4	4	3	4	4	3	4	2	2	5	4	4	4	4	3	4	4	4	4	4	4
62	4	3	3	4	3	4	3	3	4	3	3	3	4	4	3	4	4	4	4	4	3	3	3	4	5	4	4	4	4	4	4	4	4	4	3	3	3	4	4	4	4	4	4	4	4	4	4
63	3	4	4	3	4	3	4	4	3	4	4	3	4	3	4	3	4	3	3	4	3	3	4	4	3	4	3	3	4	4	3	4	4	3	4	4	3	4	4	3	4	4	4	3	4	4	4
64	3	4	4	3	4	3	4	4	3	4	4	3	4	3	3	4	3	3	3	4	3	4	4	2	2	3	3	3	4	3	4	3	3	3	4	4	3	4	3	4	3	3	3	4	3	3	3
65	3	4	4	4	4	3	4	4	4	4	4	4	3	4	3	4	3	3	3	3	3	4	3	3	3	3	3	3	3	4	4	3	4	4	4	4	4	3	4	4	3	4	4	4	4	4	4
66	3	4	4	4	4	3	4	4	4	4	3	3	4	3	4	3	3	3	3	3	3	3	3	3	3	3	3	3	3	3	4	4	3	4	4	3	3	4	3	4	4	3	3	4	3	3	3
67	4	4	4	4	4	4	4	4	4	4	4	3	3	4	3	3	3	3	3	3	5	4	4	4	3	3	3	3	3	4	4	4	4	4	4	4	3	3	4	4	4	4	4	4	4	4	4
68	4	4	4	5	5	4	4	4	5	4	4	5	4	5	4	5	5	5	5	5	5	5	5	5	4	5	5	5	5	4	5	4	4	5	4	4	5	4	4	5	4	4	4	3	4	4	4
69	3	2	2	3	2	3	2	2	3	2	2	2	2	2	2	2	2	4	2	2	2	2	2	2	4	2	4	4	4	2	3	3	2	3	2	3	3	4	2	3	3	2	3	3	2	2	2
70	4	4	4	4	4	4	4	4	4	4	2	3	2	3	2	3	3	3	3	3	4	4	4	3	2	3	3	3	3	3	4	5	3	4	4	2	3	2	3	4	5	3	3	4	3	3	3
71	4	4	4	4	4	4	4	4	4	4	3	4	3	4	3	4	3	3	3	4	4	4	4	3	3	3	3	3	4	4	4	3	4	4	4	3	4	3	4	4	3	4	4	4	4	4	4
72	4	2	2	4	2	4	2	2	4	3	2	3	2	3	2	2	3	3	3	3	3	4	4	3	4	3	3	3	3	4	4	4	4	4	3	2	3	2	4	4	4	4	4	4	4	4	4
73	4	4	4	4	4	4	4	4	4	4	3	3	4	3	3	4	3	3	3	3	4	4	4	3	3	3	3	3	3	3	3	3	3	4	4	3	3	4	3	3	3	3	3	3	3	3	3
74	2	4	4	4	4	2	4	4	4	2	3	4	3	4	3	3	3	3	3	3	3	3	3	2	3	3	3	3	3	3	4	3	3	4	2	3	4	3	3	4	3	3	3	4	3	3	3
75	4	4	4	4	4	4	4	4	4	4	4	3	4	4	3	3	3	3	3	4	4	4	4	4	3	3	3	3	4	3	3	3	3	4	4	4	3	4	3	3	3	3	3	3	3	3	3
76	4	2	2	4	2	4	2	2	4	2	2	2	3	2	2	3	2	2	2	2	3	3	3	3	3	2	2	2	2	3	4	4	3	4	2	2	2	3	3	4	4	3	3	4	3	3	3
77	4	2	4	4	3	4	2	4	4	4	3	5	3	4	3	3	4	4	4	3	4	4	3	4	3	4	4	4	3	3	3	4	3	4	4	3	5	3	3	3	4	3	3	3	3	3	3
78	3	3	3	3	3	3	3	3	3	3	3	5	3	5	3	5	4	4	4	3	3	3	3	3	3	4	4	4	3	5	5	5	5	3	3	3	5	3	5	5	5	5	5	3	5	5	5
79	2	2	2	2	2	2	2	2	2	3	2	1	2	1	2	1	1	1	1	1	1	1	1	1	1	1	1	1	1	1	1	1	1	2	3	2	1	2	1	1	1	1	1	3	1	1	1
80	4	4	4	4	4	4	4	4	4	4	1	2	1	2	1	2	2	2	1	2	1	2	2	3	2	2	2	1	2	1	1	1	1	4	4	1	2	1	1	1	1	3	1	3	1	1	1
81	3	3	3	3	4	3	3	3	3	4	4	2	3	3	4	4	4	4	4	4	3	3	4	4	3	4	4	4	4	3	4	4	3	3	4	4	2	3	3	4	4	3	3	4	3	3	3
82	4	4	4	4	4	4	4	4	4	4	3	3	3	3	3	3	3	3	3	3	3	3	3	3	3	3	3	3	3	3	3	3	3	4	4	3	3	3	3	3	3	3	3	3	3	3	3
83	3	5	5	4	5	3	5	5	4	5	5	5	5	5	5	5	4	4	4	4	4	4	4	4	4	4	4	4	4	5	5	5	5	4	5	5	5	5	5	5	5	5	5	5	5	5	5
84	4	4	5	4	4	4	4	5	4	5	4	4	5	4	4	5	5	5	5	5	5	5	4	4	5	5	5	5	5	5	5	5	5	4	5	4	4	5	5	5	5	5	5	5	5	5	5
85	3	4	4	5	4	3	4	4	5	4	4	5	4	5	4	4	4	4	4	4	5	4	5	4	5	4	4	4	4	4	4	5	4	5	4	4	5	4	4	4	5	4	4	4	4	4	4
86	3	4	5	4	5	3	4	5	4	4	3	3	3	3	3	3	3	3	3	3	3	3	3	3	3	3	3	3	3	3	4	3	3	4	4	3	3	3	3	4	3	3	3	4	3	3	3
87	4	3	4	3	3	4	3	4	3	3	2	3	2	3	2	4	3	3	3	2	4	3	2	2	3	3	3	3	2	3	3	3	3	3	3	2	3	2	3	3	3	3	3	3	3	3	3
88	4	3	3	4	3	4	3	3	4	3	2	3	2	3	2	3	3	2	3	3	4	2	2	3	2	3	2	3	3	3	3	3	3	4	3	2	3	2	3	3	3	3	3	3	3	3	3
89	3	2	3	2	2	3	2	3	2	2	2	3	2	3	2	3	3	2	3	3	2	3	2	3	2	3	2	3	3	3	3	3	3	2	2	2	3	2	3	3	3	3	3	3	3	3	3
90	3	2	2	3	2	3	2	2	3	2	4	4	4	4	4	4	4	4	4	4	3	3	3	4	3	4	4	4	4	2	3	3	4	3	2	4	4	4	2	3	3	4	2	3	4	2	2
91	4	4	3	4	4	4	4	3	4	2	4	4	4	4	4	4	4	3	4	4	3	4	4	4	4	4	3	4	4	4	3	4	4	4	2	4	4	4	4	3	4	4	3	3	4	3	4
92	2	4	4	2	4	2	4	4	2	2	4	4	4	4	4	4	4	4	4	4	4	4	3	3	4	4	4	4	4	3	4	3	3	2	2	4	4	4	3	4	3	3	3	4	3	3	3
93	3	4	4	3	2	3	4	4	3	3	3	4	3	4	3	4	3	4	4	4	4	4	4	3	4	3	4	4	4	3	4	3	3	3	3	3	4	3	3	4	3	3	3	4	3	3	3
94	3	3	3	3	4	3	3	3	3	3	4	3	4	3	4	4	4	3	3	3	4	4	3	4	3	4	3	3	3	3	4	3	3	3	3	4	3	4	3	4	3	3	3	4	3	3	3
95	4	4	3	3	3	4	4	3	3	4	4	4	3	4	3	3	4	3	4	3	5	5	5	5	4	4	3	4	3	3	3	3	3	3	4	4	4	3	3	3	3	3	3	3	3	3	3
96	4	2	2	4	2	4	2	2	4	2	3	3	3	3	3	3	5	5	5	5	5	5	5	5	5	5	5	5	5	3	5	4	5	4	2	3	3	3	3	5	4	5	3	3	3	3	3
97	4	4	4	5	5	4	4	4	5	5	5	4	5	4	5	4	3	3	3	3	4	4	3	3	4	3	3	3	3	4	3	4	4	5	5	5	4	5	4	3	4	4	4	3	4	4	4
98	4	4	4	5	4	4	4	4	5	5	4	3	4	3	4	3	4	3	4	3	4	4	4	4	4	4	3	4	3	4	3	3	4	5	5	4	3	4	4	3	3	4	4	3	4	4	4
99	4	4	4	4	4	4	4	4	4	4	3	3	3	3	3	3	4	4	4	4	4	4	4	4	4	4	4	4	4	4	3	4	4	4	4	3	3	3	4	3	4	4	4	3	4	4	4
100	4	3	4	3	4	4	4	4	4	4	5	5	5	5	5	5	3	3	3	3	4	4	3	4	4	3	3	3	3	4	4	4	4	4	4	5	5	5	4	4	4	4	4	4	4	4	4
101	3	2	1	3	1	3	2	2	3	4	4	3	4	3	4	3	4	4	4	4	3	3	4	3	4	4	4	4	4	1	2	1	2	3	4	4	3	4	1	2	1	2	1	2	2	1	1
102	4	3	4	5	4	4	4	4	3	3	4	3	4	4	4	4	5	5	5	5	3	4	4	4	4	5	5	5	5	4	4	3	4	3	3	4	3	4	4	4	3	4	4	4	4	4	4
103	4	3	4	4	3	3	4	4	3	5	4	4	3	4	4	4	3	3	3	3	5	5	5	3	4	3	3	3	3	4	3	4	4	3	5	4	4	3	4	3	4	4	4	3	4	4	4
104	4	3	4	4	3	3	4	4	4	3	4	3	4	3	4	4	3	3	3	3	3	4	4	3	4	3	3	3	3	3	4	4	3	4	3	4	3	4	3	4	4	3	3	4	3	3	3
105	4	4	5	4	3	3	3	3	4	3	4	4	4	4	3	4	5	5	5	5	4	4	4	3	3	5	5	5	5	3	3	4	3	4	3	4	4	4	3	3	4	3	3	3	3	3	3
106	2	3	3	2	5	3	3	3	3	3	3	3	4	3	4	3	4	4	4	4	4	4	5	5	3	4	4	4	4	5	5	5	5	3	3	3	3	4	5	5	5	5	5	5	5	5	5
107	4	3	3	3	4	4	4	4	3	5	4	4	4	4	4	4	4	4	4	4	4	4	4	4	4	4	4	4	4	2	4	4	2	3	5	4	4	4	2	4	4	2	2	4	2	2	2
108	4	4	3	3	4	3	3	3	3	4	3	3	3	3	3	3	3	3	3	3	3	3	3	4	3	3	3	3	3	2	2	4	2	3	4	3	3	3	2	2	4	2	2	2	2	2	2
109	4	4	3	4	3	4	4	4	5	4	4	4	4	4	4	4	4	4	4	4	4	4	4	3	4	4	4	4	4	3	4	4	3	5	4	4	4	4	3	4	4	3	3	4	3	3	3
110	4	5	4	3	4	4	4	4	3	3	5	5	5	5	5	5	4	4	4	4	5	5	5	5	3	4	4	4	4	3	2	4	3	3	3	5	5	5	3	2	4	3	3	2	3	3	3
111	4	4	3	3	4	3	4	3	4	5	3	4	3	4	3	3	4	3	4	3	3	3	3	4	4	4	3	4	3	3	3	4	3	4	5	3	4	3	3	3	4	3	3	3	3	3	3
112	5	5	5	5	3	4	5	3	4	4	4	3	4	3	4	3	3	4	5	3	4	4	4	4	4	3	4	5	3	2	2	5	2	4	4	4	3	4	2	2	5	2	2	2	2	2	2
113	4	4	4	4	3	4	3	3	4	4	4	3	4	3	4	3	3	4	3	3	4	4	4	4	5	3	4	3	3	4	4	5	4	4	4	4	3	4	4	4	5	4	4	4	4	4	4
114	4	5	4	4	4	3	4	3	5	4	5	4	3	5	4	5	4	3	4	3	5	4	5	3	4	4	3	4	3	4	5	5	4	5	4	5	4	3	4	5	5	4	4	5	4	4	4
115	4	4	4	5	4	3	4	3	5	4	4	5	5	4	4	5	4	3	4	3	4	4	4	3	4	4	3	4	3	4	4	5	4	5	4	4	5	5	4	4	5	4	4	4	4	4	4
116	4	5	5	4	3	4	5	3	4	4	5	5	5	5	5	5	3	4	5	3	5	5	5	3	4	3	4	5	3	4	4	4	4	4	4	5	5	5	4	4	4	4	4	4	4	4	4
117	4	5	3	4	4	4	4	4	4	5	4	4	4	4	4	4	4	4	4	4	4	4	4	3	5	4	4	4	4	4	5	4	4	4	5	4	4	4	4	5	4	4	4	3	4	4	4
118	4	4	4	4	5	4	5	4	4	5	4	4	5	4	4	5	5	4	5	4	4	5	4	5	4	5	4	5	4	4	5	4	4	4	5	4	4	5	4	5	4	4	4	3	4	4	4
119	5	5	4	3	3	3	3	3	3	4	5	5	5	5	5	5	3	3	3	3	5	4	3	4	4	3	3	3	3	4	5	5	4	3	4	5	5	5	4	5	5	4	4	5	4	4	4
120	3	3	3	4	3	3	3	4	4	4	3	3	3	3	3	3	3	3	3	4	3	4	4	4	4	3	3	3	4	4	3	4	4	5	4	3	3	3	4	3	4	4	4	3	4	4	4
121	4	4	4	4	4	4	4	4	4	3	4	5	4	5	4	4	4	4	4	4	4	3	4	3	3	4	4	4	4	4	4	3	4	4	3	4	5	4	4	4	3	4	4	4	4	4	4
122	3	4	4	3	3	3	3	3	3	4	4	3	4	3	4	3	3	3	3	3	4	3	3	3	3	3	3	3	3	4	4	3	4	3	4	4	3	4	4	4	3	4	4	4	4	4	4
123	4	5	4	5	4	4	4	4	4	3	4	5	3	4	4	4	4	4	4	4	4	5	4	4	4	4	4	4	4	2	2	5	2	3	3	4	5	3	2	2	5	2	2	2	2	2	2
124	4	4	5	4	4	5	5	4	4	5	5	4	3	4	5	4	4	5	5	4	5	4	4	4	4	4	5	5	4	4	5	5	4	3	5	5	4	3	4	5	5	4	4	3	4	4	4
125	4	4	4	4	3	3	3	3	3	3	4	4	4	3	4	3	3	3	3	3	4	4	3	3	4	3	3	3	3	4	5	4	4	4	3	4	4	4	4	5	4	4	4	3	4	4	4
126	4	4	4	3	4	3	3	4	4	4	3	3	4	4	3	4	4	3	3	4	3	3	3	3	3	4	3	3	4	4	4	3	4	2	4	3	3	4	4	4	3	4	4	3	4	4	4
127	4	4	4	4	4	4	4	3	3	4	4	4	3	4	4	4	4	4	4	3	4	4	3	4	3	4	4	4	3	4	3	3	4	4	4	4	4	3	4	3	3	4	4	3	3	4	4
128	4	4	4	5	4	5	5	4	4	2	3	3	4	3	3	3	4	5	5	4	5	4	4	3	3	4	5	5	4	3	4	4	3	4	2	3	3	4	3	4	4	3	3	4	3	3	3
129	4	3	3	4	5	5	4	3	3	4	3	3	3	3	3	3	5	5	4	3	3	4	3	3	4	5	5	4	3	5	5	5	5	4	4	3	3	3	5	5	5	5	3	5	3	3	5
130	5	3	3	4	4	4	5	4	4	3	3	3	3	3	3	3	4	4	5	4	4	3	3	4	3	4	4	5	4	4	3	5	4	3	3	3	3	3	4	3	5	4	4	3	4	4	4
131	4	4	4	3	4	5	4	4	4	4	4	4	4	4	4	4	4	5	4	4	4	5	4	5	5	4	5	4	4	5	4	4	5	4	4	4	4	4	5	4	4	5	5	4	3	5	5
132	3	3	3	4	5	4	4	4	4	5	4	3	4	5	4	5	5	4	4	4	4	3	4	5	4	5	4	4	4	4	4	3	4	3	5	4	3	4	4	4	3	4	4	4	4	4	4
133	3	4	5	3	5	4	5	4	4	3	3	4	3	4	3	4	5	4	5	4	4	4	4	4	4	5	4	5	4	4	5	4	4	3	3	3	4	3	4	5	4	4	4	3	4	4	4
134	3	3	3	4	3	3	3	3	3	4	3	4	3	3	3	3	3	3	3	3	4	4	4	3	3	3	3	3	3	3	4	3	3	3	4	3	4	3	3	4	3	3	3	4	3	3	3
135	3	4	4	4	4	4	3	3	3	4	4	4	4	4	4	4	4	4	3	3	4	4	4	3	3	4	4	3	3	3	4	4	3	4	4	4	4	4	3	4	4	3	3	3	3	3	3
136	3	3	3	3	4	4	4	4	4	4	3	3	3	3	3	3	4	4	4	4	4	4	4	4	4	4	4	4	4	3	3	4	3	4	4	3	3	3	3	3	4	3	3	3	3	3	3
137	3	4	4	4	5	5	5	5	5	4	4	5	4	3	4	4	5	5	5	5	5	5	5	3	3	5	5	5	5	4	5	4	4	4	4	4	5	4	4	5	4	4	4	3	4	4	4
138	3	2	2	3	3	3	3	3	3	3	3	4	3	3	3	3	3	3	3	3	4	4	4	4	4	3	3	3	3	4	3	3	4	3	3	3	4	3	4	3	3	4	3	3	4	4	4
139	3	4	4	4	3	3	3	3	3	3	3	3	4	3	4	4	3	3	3	3	3	3	3	4	4	3	3	3	3	3	3	3	3	3	3	3	3	4	3	3	3	3	3	3	3	3	3
140	4	4	3	4	4	4	4	4	4	4	4	3	4	3	4	3	4	4	4	4	4	4	4	3	5	4	4	4	4	4	4	4	4	4	4	4	3	4	4	4	4	4	3	4	3	4	4
141	3	4	3	3	5	5	5	3	3	4	4	4	4	4	4	4	5	5	5	3	4	4	4	3	4	5	5	5	3	4	5	3	4	4	4	4	4	4	4	5	3	4	4	5	3	4	4
142	3	3	4	3	3	3	3	3	3	4	5	4	5	4	5	4	3	3	3	3	5	4	3	4	4	3	3	3	3	5	4	3	5	3	4	5	4	5	5	4	3	5	5	4	3	5	3
143	3	3	3	4	3	3	3	4	4	3	3	4	3	3	5	3	3	3	3	4	3	4	4	4	4	3	3	3	4	3	3	4	3	3	3	3	4	3	3	3	4	3	3	3	3	3	3
144	4	4	3	4	4	4	4	4	4	3	3	4	3	4	3	4	4	4	4	4	4	3	4	3	3	4	4	4	4	3	4	4	3	4	3	3	4	3	3	4	4	3	3	4	3	3	3
145	3	4	4	3	3	3	3	3	3	4	4	3	4	3	4	3	3	3	3	3	4	3	3	3	3	3	3	3	3	3	3	3	3	3	4	4	3	4	3	3	3	3	3	3	3	3	3
146	3	3	3	3	4	4	4	4	4	3	4	4	4	3	4	4	4	4	4	4	4	4	4	4	4	4	4	4	4	5	5	5	5	5	3	4	4	4	5	5	5	5	5	5	5	5	5
147	5	5	4	4	4	4	5	4	4	5	4	3	5	4	4	3	4	4	5	4	5	4	4	4	4	4	4	5	4	5	5	4	5	3	5	4	3	5	5	5	4	3	3	5	3	5	3
148	4	3	3	4	4	3	4	3	3	3	4	4	4	3	4	3	4	3	4	3	4	4	3	4	4	4	3	4	3	4	4	4	4	4	3	4	4	4	4	4	4	4	4	4	3	4	3
149	3	3	3	3	4	3	4	4	4	4	4	3	4	4	4	4	4	3	4	4	3	4	4	3	4	4	3	4	4	4	4	4	4	4	4	4	3	4	4	4	4	4	3	4	3	4	4
150	2	3	3	2	3	3	3	3	3	4	3	2	3	3	3	4	3	3	3	3	3	2	3	2	3	3	3	3	3	4	3	3	4	4	4	3	2	3	4	3	3	4	4	3	4	4	4
151	1	1	1	1	2	3	2	3	3	2	2	2	3	2	1	2	2	3	2	3	2	3	2	3	2	2	3	2	3	1	1	1	1	4	2	2	2	3	1	1	1	1	1	1	1	1	1
152	4	3	3	4	5	5	4	3	3	4	3	3	3	3	3	3	5	5	4	3	3	4	3	3	4	5	5	4	3	5	5	5	5	4	4	3	3	3	5	5	5	5	5	5	5	5	5
153	5	3	3	4	4	4	5	4	4	3	3	3	3	3	3	3	4	4	5	4	4	3	3	4	3	4	4	5	4	4	3	4	4	5	3	3	3	3	4	3	4	4	4	3	4	4	4
154	3	3	3	3	4	5	4	4	4	4	4	4	4	4	4	4	4	5	4	4	4	5	4	5	5	4	5	4	4	5	5	4	5	4	4	4	4	4	5	5	4	5	5	5	5	5	5
155	3	4	3	4	5	4	4	4	4	4	4	4	4	4	4	4	5	4	4	4	4	3	4	5	4	5	4	4	4	3	4	4	3	5	4	4	4	4	3	4	4	3	3	4	3	3	3
156	3	4	4	4	5	4	5	4	4	3	3	3	3	3	3	3	5	4	5	4	4	4	4	4	4	5	4	5	4	3	4	4	3	3	3	3	3	3	3	4	4	3	3	4	3	3	3
157	4	3	3	4	3	3	3	3	3	3	3	3	3	3	3	3	3	3	3	3	4	4	4	3	3	3	3	3	3	4	5	4	4	3	3	3	3	3	4	5	4	4	4	5	4	4	4
158	3	4	4	4	4	4	3	3	3	4	4	4	4	4	4	4	4	4	3	3	4	4	4	3	3	4	4	3	3	5	4	4	5	4	4	4	4	4	5	4	4	5	5	4	5	5	5
159	4	5	4	3	4	4	4	4	4	4	3	3	3	3	3	3	4	4	4	4	4	4	4	4	4	4	4	4	4	3	4	4	3	4	4	3	3	3	3	4	4	3	3	4	3	3	3
160	4	3	4	4	5	5	5	5	5	4	4	4	4	4	4	4	5	5	5	5	5	5	5	3	3	5	5	5	5	5	5	5	5	4	4	4	4	4	5	5	5	5	5	5	5	5	5
161	3	4	4	3	3	3	3	3	3	3	3	3	3	3	3	3	3	3	3	3	4	4	4	4	4	3	3	3	3	4	5	4	5	3	3	3	3	3	4	5	4	5	4	5	5	4	4
162	4	3	3	4	3	3	3	3	3	3	3	3	3	3	3	3	3	3	3	3	3	3	3	4	4	3	3	3	3	5	2	4	2	3	3	3	3	3	5	2	4	2	5	2	2	5	5
163	4	4	5	4	4	4	4	4	4	4	4	4	4	4	4	4	4	4	4	4	4	4	4	3	5	4	4	4	4	3	3	4	3	4	4	4	4	4	3	3	4	3	3	3	3	3	3
164	4	4	4	4	5	5	5	3	3	4	4	4	4	4	4	4	5	5	5	3	4	4	4	3	4	5	5	5	3	3	3	3	3	4	4	4	4	4	3	3	3	3	3	3	3	3	3
165	3	5	4	3	3	3	3	3	3	4	5	5	5	5	5	5	3	3	3	3	5	4	3	4	4	3	3	3	3	4	5	4	5	3	4	5	5	5	4	5	4	5	4	5	5	4	5
166	3	3	3	4	3	3	3	4	4	3	3	3	3	3	3	3	3	3	3	4	3	4	4	4	4	3	3	3	4	4	3	3	3	5	3	3	3	3	4	3	3	3	4	3	3	4	3
167	4	3	4	4	4	4	4	4	4	3	4	4	4	4	4	4	4	4	4	4	4	3	4	3	3	4	4	4	4	5	5	5	5	4	3	4	4	4	5	5	5	3	5	3	5	3	3
168	3	4	4	3	3	3	3	3	3	4	4	3	4	3	4	3	3	3	3	3	4	3	3	3	3	3	3	3	3	3	3	3	3	3	4	4	3	4	3	3	3	3	3	3	3	3	3
169	5	4	4	5	4	4	4	4	4	3	4	5	3	4	5	4	4	4	4	4	4	5	4	4	4	4	4	4	4	5	5	5	5	5	3	4	5	3	5	5	5	3	5	3	5	3	5
170	4	5	5	4	4	5	5	4	4	5	5	4	3	4	4	4	4	5	5	4	5	4	4	4	4	4	5	5	4	5	5	5	5	3	5	5	4	3	3	5	5	4	3	3	5	5	4
171	4	3	4	4	3	3	3	3	3	3	4	4	4	3	4	3	3	3	3	3	4	4	3	3	4	3	3	3	3	3	3	3	3	4	3	4	4	4	4	3	4	4	4	4	3	4	4
172	4	4	4	3	4	3	3	4	4	4	3	3	4	4	3	4	4	3	3	4	3	3	3	3	3	4	3	3	4	3	4	2	4	4	4	3	3	4	4	4	3	3	4	4	4	3	3
173	4	4	4	4	4	4	4	3	3	4	4	4	3	4	4	4	4	4	4	3	4	4	3	4	3	4	4	4	3	4	5	4	5	4	4	4	4	3	4	4	4	4	3	4	4	4	4
174	4	5	4	3	4	5	5	4	4	4	3	3	4	3	3	3	4	5	5	4	5	4	4	3	3	4	5	5	4	4	5	5	5	4	4	3	3	4	4	4	3	3	4	4	4	3	3
175	4	4	4	4	5	5	4	3	3	4	3	4	3	5	3	3	5	5	4	3	3	4	3	3	4	5	5	4	3	3	5	3	5	4	4	3	4	3	4	4	3	4	3	4	4	3	4
176	5	3	3	4	4	4	5	4	4	3	3	3	4	3	3	3	4	4	5	4	4	3	3	4	3	4	4	5	4	4	3	4	3	3	3	3	3	4	3	3	3	3	4	3	3	3	3
177	4	4	4	3	4	5	4	4	4	4	4	4	3	4	4	4	4	5	4	4	4	5	4	5	5	4	5	4	4	4	4	5	4	4	3	4	4	4	4	3	4	4	4	4	3	4	4
178	3	3	3	4	5	4	4	4	4	4	4	3	4	3	4	3	5	4	4	4	4	3	4	5	4	5	4	4	4	4	3	3	3	4	4	5	4	5	4	4	5	4	5	4	4	5	4
179	3	4	4	4	5	4	5	4	4	3	3	4	3	4	3	4	5	4	5	4	4	4	4	4	4	5	4	5	4	4	4	5	4	4	4	4	4	4	4	4	4	4	4	4	4	4	4
180	4	3	3	4	3	4	4	4	4	4	3	3	3	3	3	3	3	3	3	3	4	4	4	3	3	3	4	4	4	4	3	3	3	3	4	4	4	4	3	4	4	4	4	3	4	4	4
181	3	4	4	4	4	4	3	4	4	4	4	4	4	4	4	4	4	4	3	3	4	4	4	3	3	4	4	3	4	3	3	4	3	4	4	3	4	3	4	4	3	4	3	4	4	3	4
182	4	3	4	4	4	4	5	4	4	4	3	3	3	3	3	3	4	4	4	4	4	4	4	4	4	4	4	5	4	5	4	4	4	4	4	5	4	5	4	4	5	4	5	4	4	5	4
183	3	4	5	5	4	4	4	5	5	4	4	4	4	4	4	4	5	5	5	5	5	5	5	3	3	4	4	4	5	3	3	4	3	4	4	4	5	4	4	4	4	5	4	4	4	4	5
184	3	3	4	3	2	3	4	5	5	3	3	3	3	3	3	3	3	3	3	3	4	4	4	4	4	2	3	4	5	4	3	2	3	2	3	4	5	4	2	3	4	5	4	2	3	4	5
185	3	3	4	4	3	3	3	4	4	3	3	3	3	3	3	3	3	3	3	3	3	3	3	4	4	3	3	3	4	4	3	4	3	3	3	3	4	3	3	3	3	4	3	3	3	3	4
186	4	4	4	5	4	4	4	4	4	4	4	4	4	4	4	4	4	4	4	4	4	4	4	3	5	4	4	4	4	3	3	3	3	4	4	4	4	4	4	4	4	4	4	4	4	4	4
187	4	4	4	4	4	4	3	4	4	4	4	4	4	4	4	4	5	5	5	3	4	4	4	3	4	4	4	3	4	2	3	4	3	4	4	3	4	3	4	4	3	4	3	4	4	3	4
188	3	3	4	3	4	3	3	3	3	5	5	5	5	5	5	5	3	3	3	3	5	4	3	4	4	4	3	3	3	5	5	5	5	4	3	3	3	3	4	3	3	3	3	4	3	3	3
189	4	4	4	4	5	3	4	3	3	3	3	3	3	3	3	3	3	3	3	4	3	4	4	4	4	5	3	4	3	2	2	2	2	5	3	4	3	4	5	3	4	3	4	5	3	4	3
190	4	4	4	4	3	3	4	4	4	4	4	4	4	4	4	4	4	4	4	4	4	3	4	3	3	3	3	4	4	3	4	3	4	3	3	4	4	4	3	4	3	4	3	4	3	4	4
191	3	4	4	3	4	4	3	4	3	3	4	3	4	3	3	3	3	3	3	3	4	3	3	3	3	4	4	3	4	2	3	3	3	4	4	3	4	3	2	3	3	3	2	3	3	3	3
192	4	5	4	5	2	3	2	2	2	1	1	2	1	1	2	1	1	1	1	1	1	1	1	1	1	2	3	2	2	1	1	1	1	2	3	2	2	2	1	1	1	3	1	1	3	1	1
193	5	4	4	5	3	2	4	2	1	2	1	1	2	1	1	2	1	1	1	1	1	1	1	1	1	3	2	4	2	1	1	1	1	3	2	4	2	4	1	1	1	1	1	3	3	1	1
194	4	3	4	4	4	4	4	4	4	3	4	4	4	3	4	3	3	3	3	3	4	4	3	3	4	4	4	4	4	2	3	4	3	4	4	4	4	4	2	3	4	3	2	3	4	3	3
195	4	4	3	3	5	3	4	3	3	4	3	3	4	4	3	4	4	3	3	4	3	3	3	3	3	5	3	4	3	4	3	4	3	5	3	4	3	4	4	3	4	3	3	3	4	3	3
196	4	4	4	4	5	4	3	3	4	4	4	4	3	4	4	4	4	4	4	3	4	4	3	4	3	5	4	3	3	3	4	3	4	5	4	3	3	3	3	4	3	4	3	4	3	4	3
197	4	4	4	2	3	3	4	3	3	3	3	3	4	3	3	3	4	5	5	4	5	4	4	3	3	4	3	3	3	3	3	4	3	4	3	3	3	3	3	3	4	3	3	3	4	3	3
198	4	4	4	4	3	3	3	3	3	3	3	3	3	3	3	3	5	5	4	3	3	4	3	3	4	4	5	3	5	3	3	4	3	4	5	3	5	3	3	3	3	3	3	3	4	3	3
199	5	3	3	4	3	3	3	3	3	3	3	3	3	3	3	3	4	4	5	4	4	3	3	4	3	4	4	4	4	3	3	4	3	4	4	4	4	4	3	3	4	3	3	3	4	3	3
200	4	4	4	3	4	4	4	4	4	4	4	4	4	4	4	4	4	5	4	4	4	5	4	5	5	4	3	4	3	5	5	5	5	4	3	4	3	4	5	5	5	3	5	3	5	5	5
201	3	3	3	4	4	4	4	4	4	4	4	4	4	4	4	4	5	4	4	4	4	3	4	5	4	4	4	4	4	4	3	3	3	4	4	4	4	4	4	3	3	3	4	3	3	3	3
202	3	5	4	4	3	3	3	3	3	3	3	3	3	3	3	3	5	4	5	4	4	4	4	4	4	4	4	3	4	5	5	5	5	4	4	3	4	3	5	5	5	5	3	5	3	5	3
203	4	4	3	4	4	4	4	4	4	4	4	4	4	4	4	4	4	4	4	4	4	4	4	3	5	4	4	4	3	3	3	4	3	4	4	4	3	4	3	3	4	3	3	3	4	3	3
204	4	5	4	4	4	4	4	4	4	4	4	4	4	4	4	4	5	5	5	3	4	4	4	3	4	4	4	3	4	5	5	5	5	4	4	3	4	3	5	5	5	5	5	5	5	5	5
205	3	3	4	3	5	3	5	3	5	3	5	3	5	3	5	3	3	3	3	3	5	4	3	4	4	4	3	3	3	4	3	3	3	4	3	3	3	3	4	3	3	3	4	3	3	3	3
206	3	2	1	2	2	3	2	3	2	3	2	3	2	3	2	3	2	1	2	1	2	2	2	1	3	1	1	1	1	1	3	4	3	1	1	1	1	1	1	3	4	3	1	3	4	3	3
207	3	5	3	4	3	5	4	3	5	4	3	5	4	3	5	4	3	4	4	5	4	5	3	4	5	5	5	5	5	2	4	5	4	5	5	5	5	5	2	4	5	4	2	4	5	4	4
208	1	2	2	3	2	3	2	1	2	3	2	3	2	1	2	3	2	1	2	3	2	1	2	3	3	1	1	1	1	1	3	4	3	1	1	1	1	1	1	3	4	3	1	3	4	3	3
209	5	3	3	4	5	4	3	5	3	4	5	4	3	5	3	4	4	5	3	4	5	4	3	4	5	5	5	5	5	4	2	5	2	5	5	5	5	5	4	2	5	2	4	2	5	2	2
210	3	2	1	2	3	1	2	1	2	1	3	1	2	1	2	1	3	1	3	1	2	3	2	1	3	1	1	1	1	2	1	2	1	1	1	1	1	1	2	1	2	1	2	1	2	1	1
211	4	5	3	4	3	5	4	3	5	4	3	5	4	3	5	4	3	4	3	5	4	3	3	4	3	5	5	5	5	4	3	5	4	5	5	5	5	5	4	3	5	4	4	3	5	4	3
212	1	2	3	2	2	1	3	1	2	1	2	1	3	1	2	1	3	1	2	1	3	1	2	1	3	1	1	1	1	3	1	2	1	1	1	1	1	1	3	1	2	1	3	1	2	1	1
213	5	4	3	3	5	3	4	5	3	4	5	3	4	5	3	4	4	5	3	4	5	4	3	4	5	5	5	5	5	4	5	3	4	5	5	5	5	5	4	5	3	4	4	5	3	4	5
214	3	1	2	2	1	3	2	1	2	1	1	3	2	1	2	1	2	3	1	1	2	3	2	3	2	1	1	1	1	2	1	2	1	1	1	1	1	1	2	1	2	1	2	1	2	1	1
215	1	2	2	3	2	3	1	3	2	1	2	3	1	3	2	1	2	3	1	3	2	1	3	2	3	1	1	1	1	1	3	2	1	1	1	1	1	1	1	3	2	1	1	3	2	1	3
216	3	3	5	4	3	4	4	3	4	3	3	4	4	3	4	3	5	4	5	3	4	3	5	3	4	5	5	5	5	4	3	4	3	5	5	5	5	5	4	3	4	3	4	3	4	3	3
217	3	2	2	1	1	1	1	1	1	2	1	3	2	3	1	2	1	3	2	3	2	1	2	1	2	1	1	1	1	1	1	1	2	1	1	1	1	1	1	1	1	2	1	1	1	2	1
218	3	2	1	2	2	1	1	1	1	1	2	3	1	2	2	1	1	3	1	1	2	1	1	2	1	1	1	1	1	1	1	1	1	1	1	1	1	1	1	1	1	1	1	1	1	1	1
219	2	2	3	2	3	2	2	3	3	3	3	2	3	4	3	3	2	2	3	2	2	2	3	3	3	2	2	3	3	2	3	3	3	2	2	3	3	3	2	3	3	3	2	3	3	3	3
220	4	4	5	4	4	2	2	5	2	5	4	5	4	5	4	5	4	4	5	4	5	5	5	5	5	2	2	5	2	2	5	2	5	2	2	5	2	5	2	5	2	5	2	5	2	5	5
221	3	4	3	5	3	4	4	5	4	3	3	3	3	3	3	3	5	5	5	4	5	5	5	4	5	4	4	5	4	4	5	4	3	4	4	5	4	5	4	5	4	3	4	5	4	3	5
222	4	4	4	4	5	5	5	4	3	5	5	5	5	5	4	5	4	4	4	5	4	5	5	5	5	5	5	4	3	5	4	3	5	5	5	4	3	4	5	4	3	5	5	4	3	5	4
223	4	4	4	3	5	4	3	4	3	5	5	5	5	5	5	5	4	4	4	4	3	3	3	5	5	4	3	4	3	3	4	3	5	4	3	4	3	4	3	4	3	5	3	4	3	5	4
224	4	4	5	5	3	4	5	3	5	3	3	3	3	3	3	3	5	5	5	5	3	3	3	5	5	4	5	3	5	5	3	5	3	4	5	3	5	3	5	3	5	3	5	3	5	3	3
225	3	3	4	4	3	4	3	5	4	3	3	3	3	3	3	3	4	4	4	4	3	3	3	4	4	4	3	5	4	3	5	4	3	4	3	5	4	5	3	5	4	3	3	5	4	3	5
226	4	4	4	4	4	4	4	4	5	4	4	4	4	4	4	4	4	4	4	4	4	4	4	5	5	4	4	4	5	4	4	5	4	4	4	4	5	4	4	4	5	4	4	4	5	4	4
227	3	4	5	5	3	4	4	5	4	3	3	3	3	3	3	3	5	5	5	5	5	5	5	5	5	4	4	5	4	4	5	4	3	4	4	5	4	5	4	5	4	3	4	5	4	3	5
228	4	4	5	3	3	4	5	5	5	3	3	3	3	3	3	3	5	5	5	5	5	5	5	5	5	4	5	5	5	5	5	5	3	4	5	5	5	5	5	5	5	3	5	5	5	3	5
229	4	4	4	3	3	3	4	3	4	3	3	3	3	3	3	3	5	5	5	3	4	4	4	5	5	3	4	3	4	4	3	4	3	3	4	3	4	3	4	3	4	3	4	3	4	3	3
230	2	3	4	2	4	4	4	5	3	4	4	4	4	4	4	4	4	4	4	4	5	5	5	5	5	4	4	5	3	3	5	3	5	4	4	5	3	5	3	5	3	5	3	5	3	5	5
231	5	4	5	5	4	3	4	3	3	3	4	3	4	3	4	3	5	5	5	5	4	5	5	5	5	3	4	3	3	4	5	5	5	3	4	3	3	3	4	5	5	5	4	5	5	5	5
232	4	4	5	5	4	5	5	4	5	3	4	5	4	5	4	3	5	4	5	4	5	5	5	5	5	5	5	4	5	4	3	4	3	5	5	4	5	4	4	3	4	3	4	3	4	3	3
233	3	3	3	3	4	4	5	4	5	4	4	4	4	4	4	4	5	5	5	4	4	4	5	5	5	4	5	4	5	3	3	4	3	4	5	4	5	4	3	3	4	3	3	3	4	3	3
234	4	5	3	4	3	4	4	5	4	4	3	4	5	5	4	4	4	4	4	5	4	4	4	5	5	4	4	5	4	4	4	4	4	4	4	5	4	5	4	4	4	4	4	4	4	4	4
